# Supplementary material for: Generative design-enabled exploration of wireframe DNA origami nanostructures
Source: Nucleic Acids Res. 2024 Dec 31;53(2):gkae1268. doi: 10.1093/nar/gkae1268 (PMC11754647; doi:10.1093/nar/gkae1268)
Supplement: gkae1268_Supplemental_Files [file gkae1268_supplemental_files.zip]

Archive with 3 entries (3 files):
- Supplementary Information - Revised_2.pdf
- Supplementary Video 1.mp4
- Supplementary Video 2.mp4
